# Supplementary material for: EZH2–STAT3 signaling pathway regulates GSDMD-mediated pyroptosis in glioblastoma
Source: Cell Death Discov. 2024 Jul 28;10:341. doi: 10.1038/s41420-024-02105-0 (PMC11284224; doi:10.1038/s41420-024-02105-0)
Supplement: Supplementary file 3 — immune gene set [file 41420_2024_2105_MOESM3_ESM.txt]

immune response	SPN	AKAP1	EIF2AK2	TLR2	CLPB	PNP	MYD88	S100A9	FCN1	TRIM26	UBE2L6	SERPINB9	C1QC	PF4	LTF	IRF8	ROMO1	IFIT3	JAG1	ISG15	CD19	HLA-DPA1	CR2	SLPI	USP18	APP	NLRP1	CD6	TRIM15	PJA2	GATA3	KRT1	NEDD4	CYBA	SLAMF1	CLEC5A	CXCL6	LY9	MASP1	C3	PHB2	IFNGR2	ZDHHC1	SLC22A5	CLEC4D	MBL2	FCN2	KLRK1	KLRC2
B cell activation involved in immune response	C17orf99	PTK2B	EXOSC6	RNF8	MFNG	MSH2	RNF168	CD40LG	IL21	DLL1	CCR6	EXOSC3	PHF14	SANBR	BATF	LIG4	GPR183	MSH6	POU2AF1	IL6	DOCK11	DOCK10	LFNG	NOTCH2
T cell activation involved in immune response	SPN	GATA3	LY9	KMT2A	HMGB1	MEN1	LCP1	IL12B	EOMES	LILRB1	ICAM1	CD1C	ITGAL	SLAMF6	MYB	STAT4
cytokine production involved in immune response	SLAMF9	TREM1
regulation of cytokine production involved in immune response	DENND1B	CLC	IRF5	IL4	CD55	TRIL	KIR2DL4	BST2	CUEDC2	INAVA	TGFB1	TRAF6	HLA-A	HFE	TRPM4	B2M	RAET1G	APOA2	APOA1	WNT5A	NOD2	TNF	XCL1	IFNA2	IFNB1	TGFB2	IL1B	FOXP3	F2RL1	LACC1	HLA-E	IL18	TRAF2	IL18R1	FZD5	CAMK4	TRIM6	CD160	TGFB3	LILRB1	LILRB4	MAP3K7	KIT	MALT1	HLA-G	IL10	IL1R1	CD81	HLA-F
immune response to tumor cell	HLA-A	ADAM15	TRB	TRA	MICA
leukocyte activation involved in immune response	SPN	IRF4	C17orf99	MYD88	CDH17	IRF8	ITFG2	BCL6	APBB1IP	IL4	FGL2	CD19	FCER1G	SUCNR1	PTK2B	GATA3	SOCS3	SLAMF1	PRKCE	EIF2AK4	LY9	SLC18A2	NR4A3	TSC1	PLCG2	PIK3CG	EXOSC6	BCR	RNF8	CLEC4D	MDK	MFNG	GAPT	LILRA2	NFKBIZ	UNG	MSH2	STXBP2	TICAM1	DNASE1L3	CD74	TREM2	KMT2A	PLA2G3	RNF168	GPR15LG	S100A13	ZFPM1	VAMP8
natural killer cell mediated immune response to tumor cell	NKG7
T cell mediated immune response to tumor cell	HLA-A	TRB	TRA
natural killer cell activation involved in immune response	IFNE	UNC13D	FCGR3A	IFNK	VAMP2	VAMP7	CORO1A	IFNA2	IFNA10	IFNA21	IFNA5	IFNA17	IFNB1	IFNA14	IFNA7	IFNA1	KLRF2	IFNA16	IFNA4	IFNA6	IFNW1	CD244	IL12B	IFNA8	RAB27A	NKG7
myeloid cell activation involved in immune response	MYD88	FCER1G	SUCNR1	SLAMF1	PRKCE	SLC18A2	NR4A3	PLCG2	PIK3CG	BCR	LILRA2	STXBP2	TICAM1	DNASE1L3	TREM2	PLA2G3	GPR15LG	S100A13	VAMP8	DOCK2	KARS1	STXBP3	LAT2	DNASE1	SCNN1B	SNAP23	PTGDS	CLNK	PIK3CD	HAVCR2	VAMP2	SYK	VAMP7	TNF	CPLX2	GRN	IFNG	IFI35	ENPP3	LBP	LAT	ANXA3	MRGPRX2	SCN11A	CX3CR1	CHGA	TREX1	LYN	TYROBP
[truncated: 328 more columns]
